# Supplementary material for: Phosphorylation of Human Polyomavirus Large and Small T Antigens: An Ignored Research Field
Source: Viruses. 2023 Nov 9;15(11):2235. doi: 10.3390/v15112235 (PMC10674619; doi:10.3390/v15112235)
Supplement: Supplementary file 1 [file viruses-15-02235-s001.zip]

Archive with 1 entries (1 files):
- viruses-2694256-supplementary.pdf
